# Supplementary material for: Resuscitative endovascular balloon occlusion of the aorta associated with improved survival in hemorrhagic shock
Source: PLoS One. 2022 Mar 24;17(3):e0265778. doi: 10.1371/journal.pone.0265778 (PMC8947416; doi:10.1371/journal.pone.0265778)
Supplement: S1 Data — (XLSX) [file pone.0265778.s001.xlsx]

## Sheet: Contemporary Group
ID	Group	SEXID	RACEID	AGE	BRAININJ	BRAINSEV	FACEINJ	FACESEV	NECKINJ	NECKSEV	THORAXINJ	THORAXSEV	ABDINJ	ABDSEV	SPINEINJ	SPINESEV	UPPEREXTINJ	UPPEREXTSEV	LOWEREXTINJ	LOWEREXTSEV	ISS	VentDays	ICUDAYS	LOS	Dispo	Reboa	Zone	minSBP	minGCS
1	REBOA	0	2	33	0	0	1	2	0	0	1	5	1	3	0	0	0	0	1	2	45	21	23.39	33.7	0	1	1	40	3
2	REBOA	0	2	36	0	0	1	2	0	0	1	5	0	0	1	2	1	2	1	3	54	32	0	57.8	0	1	1	59	3
3	REBOA	0	1	46	1	1	0	0	0	0	1	3	1	3	1	2	1	2	1	4	34	11.2	12	9.68	1	1	1	45	3
4	REBOA	0	2	35	1	2	0	0	1	1	1	4	1	4	0	0	1	2	1	3	41	24	24.64	30.9	0	1	1	51	3
5	REBOA	0	1	18	0	0	1	1	0	0	1	4	1	5	1	5	1	2	0	0	54	118	144.51	160	0	1	1	40	3
6	REBOA	0	9	59	1	1	0	0	0	0	1	3	0	0	0	0	1	1	1	3	19	4	2.58	25.6	0	1	1	73	3
7	REBOA	0	2	50	0	0	1	1	0	0	1	3	0	0	1	2	1	2	1	3	22	15	23.06	38.6	0	1	3	79	3
8	REBOA	0	2	66	1	3	1	1	1	2	1	3	1	2	1	2	1	2	1	3	27	12	12.48	26.4	0	1	3	46	3
9	REBOA	0	2	54	1	3	1	1	0	0	1	3	0	0	0	0	1	1	1	3	27	3	4.52	7.2	0	1	1	55	3
10	REBOA	0	1	22	0	0	0	0	0	0	1	3	1	3	0	0	0	0	1	3	27	12	14.54	16.9	0	1	1	70	3
11	REBOA	0	1	36	0	0	0	0	0	0	1	3	1	3	0	0	1	2	1	3	27	3	5.98	23.6	0	1	1	71	3
12	REBOA	0	2	62	1	1	1	2	1	2	1	3	1	3	1	3	1	2	1	3	27	6	8.37	20	0	1	3	74	3
13	REBOA	0	2	76	1	2	0	0	0	0	1	3	1	4	1	2	1	2	1	3	34	2	0.37	0.7	1	1	1	57	3
14	REBOA	1	9	34	0	0	0	0	1	2	1	3	1	5	0	0	1	1	1	2	38	2	4.7	11.4	0	1	1	79	3
15	REBOA	0	1	31	1	5	1	1	0	0	1	3	1	2	1	2	1	2	1	2	38	1	0.41	0.6	1	1	1	55	3
16	REBOA	0	2	24	1	4	0	0	0	0	1	3	1	3	0	0	1	2	1	4	41	9	24.57	44	0	1	9	55	3
17	REBOA	0	1	21	1	4	0	0	1	1	1	3	1	2	1	4	1	3	1	2	41	25	25.35	28.9	0	1	3	83	3
18	REBOA	1	9	50	1	3	1	1	0	0	1	3	1	3	1	2	1	3	1	5	43	20	17.57	66	0	1	1	49	3
19	REBOA	0	2	40	1	3	1	2	0	0	1	3	1	5	0	0	0	0	1	2	43	23	26.51	27.6	0	1	1	81	3
20	REBOA	0	1	25	0	0	0	0	0	0	1	3	1	5	0	0	0	0	1	3	50	24	23.57	40.9	0	1	1	51	3
21	REBOA	0	2	39	1	4	1	2	0	0	1	3	1	5	0	0	1	2	1	2	50	7	11.48	39.3	0	1	1	78	3
22	REBOA	0	9	19	1	5	1	2	1	1	1	3	1	2	0	0	0	0	1	1	50	0	0	0.1	1	1	1	59	3
23	REBOA	0	2	37	1	5	1	2	0	0	1	3	0	0	0	0	0	0	1	3	50	0	0	0.1	1	1	1	66	3
24	REBOA	0	9	26	1	5	1	1	1	3	1	3	1	3	0	0	0	0	1	4	50	0	0	0.3	1	1	1	77	3
25	REBOA	0	9	49	1	2	0	0	0	0	1	3	1	4	1	5	1	2	1	4	57	8	21.44	23.2	0	1	1	29	3
26	REBOA	0	2	30	1	3	1	2	0	0	1	3	1	4	1	2	1	2	1	2	57	7	16.54	18.8	0	1	1	83	3
27	REBOA	0	1	20	0	0	0	0	0	0	1	2	1	3	0	0	0	0	0	0	13	0	21.84	27.3	0	1	1	60	3
28	REBOA	0	2	45	1	3	1	3	0	0	1	2	0	0	1	2	1	1	1	2	22	16	24.78	25.9	0	1	1	64	3
29	REBOA	1	1	27	1	2	0	0	0	0	1	2	1	5	1	2	0	0	1	1	33	13	18.63	22.1	0	1	1	79	3
30	REBOA	0	1	45	1	3	1	2	0	0	1	2	1	3	1	2	0	0	1	3	34	33	54.53	57	0	1	3	65	3
31	REBOA	0	2	28	1	5	1	1	1	3	1	2	1	3	0	0	0	0	1	1	38	4	2.3	2.8	1	1	9	90	3
32	REBOA	0	1	29	1	3	1	1	0	0	1	2	1	4	1	2	0	0	1	4	41	14	19.53	39.7	0	1	1	54	3
33	REBOA	0	2	24	1	5	1	2	0	0	1	2	1	3	0	0	1	2	1	4	50	5	2.86	3.6	1	1	1	58	3
34	REBOA	0	1	29	0	0	0	0	0	0	1	1	1	3	0	0	0	0	1	1	10	5	13.25	21.7	0	1	1	66	3
35	REBOA	0	1	32	0	0	0	0	0	0	1	1	1	3	0	0	1	1	0	0	18	0	22.48	77.8	0	1	1	86	3
36	REBOA	0	1	19	0	0	0	0	1	4	1	1	1	4	1	5	1	2	1	3	66	30	33.32	49	0	1	1	70	3
37	REBOA	1	9	38	0	0	0	0	0	0	0	0	0	0	0	0	1	1	1	3	9	2	1.79	18.6	0	1	1	60	3
38	REBOA	0	9	45	0	0	1	1	0	0	0	0	1	4	0	0	0	0	0	0	17	3	5.17	6.6	0	1	1	52	3
39	REBOA	0	1	22	0	0	0	0	0	0	0	0	1	3	0	0	0	0	1	3	19	2	0	12.1	0	1	1	69	3
40	REBOA	0	2	28	0	0	0	0	0	0	0	0	0	0	0	0	0	0	0	0	29	15	41.74	67.1	0	1	3	61	3
41	REBOA	0	1	23	0	0	0	0	0	0	0	0	1	5	1	2	1	1	1	1	30	3	6.81	16.1	0	1	1	97	3
42	REBOA	0	1	42	0	0	1	2	0	0	0	0	1	5	0	0	0	0	0	0	30	3	5.17	11.6	0	1	1	133	3
43	REBOA	1	2	50	1	2	0	0	0	0	0	0	1	5	0	0	1	2	1	2	34	0	0	0.1	1	1	9	51	3
44	REBOA	0	1	21	0	0	0	0	0	0	0	0	0	0	0	0	0	0	0	0	50	0	0	0.6	1	1	9	56	3
45	REBOA	0	9	26	1	4	0	0	1	3	1	3	1	3	1	2	1	1	1	3	48	16	37.49	38.9	0	1	3	85	4
46	REBOA	0	1	26	0	0	0	0	0	0	1	3	1	2	1	2	1	2	1	2	17	5	3.52	15.6	0	1	3	91	7
47	REBOA	0	2	26	0	0	0	0	0	0	0	0	0	0	1	2	1	2	1	3	14	3	4	12.4	0	1	1	104	7
48	REBOA	0	2	17	0	0	0	0	0	0	1	3	1	1	1	2	1	2	1	3	19	4	3.78	7.1	0	1	9	66	8
49	REBOA	0	1	51	1	1	0	0	0	0	1	2	1	1	1	2	1	2	1	4	41	3	1.27	2	1	1	3	48	8
50	REBOA	0	2	61	1	4	1	2	0	0	1	3	1	2	1	4	1	2	1	3	34	47	91.09	99.2	0	1	3	79	10
51	REBOA	0	1	62	0	0	1	2	0	0	1	3	1	1	0	0	1	1	0	0	14	2	5.26	5.9	0	1	1	45	11
52	REBOA	0	1	33	0	0	0	0	0	0	1	3	1	4	0	0	1	3	0	0	34	21	38.91	57.1	0	1	1	60	11
53	REBOA	0	2	68	1	5	1	2	0	0	1	3	1	2	0	0	1	2	0	0	38	31	34.87	70.1	0	1	9	95	11
54	REBOA	0	9	40	0	0	0	0	1	3	1	3	1	4	1	2	1	2	1	4	41	45	46.09	53.4	0	1	3	62	11
55	REBOA	1	1	30	0	0	0	0	0	0	0	0	1	3	0	0	0	0	0	0	10	4	22.71	38	0	1	1	69	12
56	REBOA	0	2	58	0	0	0	0	0	0	1	3	1	4	0	0	1	2	1	4	41	10	20.17	24.4	0	1	3	54	15
57	REBOA	0	1	45	0	0	0	0	0	0	0	0	1	1	0	0	0	0	1	2	5	2	0	2.6	0	1	9	67	15
58	Historic	1	2	22	0	0	0	0	0	0	1	4	1	5	1	2	1	3	1	3	50	0	0	31.7	0	0	9	70	6
59	Historic	0	2	40	0	0	0	0	0	0	0	0	1	3	0	0	0	0	1	3	22	0	0	30.9	0	0	9	68	6
60	Historic	0	1	56	0	0	1	1	1	3	1	4	1	5	0	0	1	2	1	3	50	0	0	30.4	0	0	9	66	6
61	Historic	0	2	52	1	1	0	0	1	1	1	2	1	3	0	0	0	0	1	3	22	0	0	29	0	0	9	32	6
62	Historic	0	9	19	1	5	0	0	0	0	0	0	0	0	0	0	1	1	0	0	26	0	0	27.8	0	0	9	88	6
63	Historic	0	2	45	0	0	0	0	0	0	1	3	1	1	0	0	0	0	1	3	27	0	0	27.1	0	0	9	48	6
64	Historic	0	2	33	1	5	0	0	0	0	1	4	1	4	1	3	1	2	1	3	57	22	0	26.6	0	0	9	74	6
65	Historic	0	1	25	1	4	0	0	0	0	1	4	1	2	1	2	0	0	1	3	41	0	0	25.7	0	0	9	55	6
66	Historic	0	2	36	1	1	0	0	1	3	1	4	1	3	1	3	1	3	1	3	34	0	0	25.3	0	0	9	51	6
67	Historic	0	2	57	0	0	1	1	0	0	1	3	1	4	0	0	1	2	0	0	29	0	0	24.8	0	0	9	69	6
68	Historic	1	1	31	0	0	0	0	0	0	1	4	1	2	0	0	1	3	0	0	29	7	0	21.7	0	0	9	73	3
69	Historic	0	2	19	1	1	1	1	0	0	1	4	1	2	1	2	1	3	1	3	29	0	0	21.7	0	0	9	76	3
70	Historic	0	2	66	0	0	0	0	0	0	0	0	0	0	0	0	0	0	1	2	4	11	0	20.2	1	0	9	67	3
71	Historic	0	2	29	0	0	0	0	0	0	1	4	1	5	0	0	1	2	0	0	45	0	0	19.2	0	0	9	58	3
72	Historic	0	2	54	1	4	0	0	0	0	1	2	1	1	1	2	0	0	1	2	24	10	0	18.9	0	0	9	41	3
73	Historic	1	9	21	0	0	0	0	0	0	1	4	1	2	1	2	1	3	1	3	34	0	0	18.2	0	0	9	60	3
74	Historic	0	2	24	0	0	0	0	0	0	1	4	1	1	0	0	0	0	1	3	26	0	0	18.1	0	0	9	50	3
75	Historic	1	2	44	1	3	0	0	0	0	1	4	0	0	0	0	1	1	1	1	26	0	0	18	0	0	9	112	3
76	Historic	0	2	59	1	3	0	0	1	3	1	2	1	4	1	3	1	1	1	5	50	17	0	17.9	1	0	9	61	3
77	Historic	0	2	17	0	0	0	0	0	0	1	3	1	3	1	2	1	3	1	1	27	0	0	17.9	0	0	9	60	3
78	Historic	0	1	26	0	0	0	0	0	0	0	0	1	3	1	2	0	0	1	1	10	0	0	16.4	0	0	9	82	3
79	Historic	0	2	20	0	0	1	1	0	0	1	4	1	4	0	0	1	1	1	2	36	0	0	14.7	0	0	9	63	3
80	Historic	0	2	45	1	1	0	0	0	0	0	0	0	0	0	0	1	3	1	3	18	0	0	13.8	0	0	9	75	3
81	Historic	1	2	38	0	0	1	1	0	0	1	4	1	3	0	0	1	3	1	3	34	0	0	13.8	0	0	9	55	3
82	Historic	0	9	21	0	0	0	0	0	0	1	4	1	3	1	2	1	2	1	3	34	0	0	13.6	0	0	9	49	3
83	Historic	0	2	42	0	0	1	2	0	0	0	0	0	0	0	0	0	0	1	4	24	0	0	11.6	0	0	9	70	3
84	Historic	0	2	17	0	0	1	2	0	0	1	4	1	4	0	0	0	0	1	3	41	0	0	11.1	0	0	9	50	3
85	Historic	1	2	51	1	1	0	0	0	0	0	0	1	1	0	0	1	3	1	3	14	0	0	10.9	0	0	9	99	3
86	Historic	0	1	26	0	0	0	0	0	0	0	0	1	3	0	0	1	1	1	3	22	0	0	10.8	0	0	9	80	3
87	Historic	0	2	19	0	0	0	0	0	0	1	4	0	0	0	0	0	0	1	3	29	0	0	10.8	0	0	9	100	3
88	Historic	0	2	18	0	0	1	1	0	0	1	5	1	4	0	0	1	2	1	3	50	0	0	10.5	1	0	9	59	3
89	Historic	1	2	49	1	4	1	2	0	0	0	0	0	0	0	0	1	2	1	2	24	0	0	10.3	0	0	9	79	3
90	Historic	1	1	20	0	0	0	0	0	0	1	3	1	3	1	2	0	0	1	3	27	0	0	9.7	0	0	9	98	3
91	Historic	0	2	52	1	4	0	0	1	3	1	3	1	1	0	0	1	3	1	3	34	0	0	9.4	0	0	9	63	3
92	Historic	0	1	19	1	3	1	3	0	0	1	4	1	4	0	0	0	0	1	3	41	0	0	9.3	0	0	9	103	3
93	Historic	1	1	42	0	0	1	1	0	0	1	3	1	3	1	2	1	1	1	3	27	0	0	9.1	0	0	9	42	3
94	Historic	0	9	30	0	0	1	2	0	0	0	0	0	0	0	0	0	0	0	0	13	5	0	9.1	0	0	9	79	3
95	Historic	0	1	39	1	4	1	2	0	0	1	4	1	2	1	2	1	2	1	1	36	0	0	9.1	1	0	9	76	3
96	Historic	1	2	20	1	1	0	0	0	0	1	4	1	3	1	2	0	0	1	3	34	0	0	8.6	0	0	9	85	3
97	Historic	0	1	25	1	4	0	0	0	0	1	4	1	4	1	2	1	2	1	3	48	8	0	8.4	1	0	9	100	3
98	Historic	0	2	41	1	3	0	0	0	0	1	4	1	4	0	0	1	3	1	3	41	0	0	7.6	1	0	9	65	3
99	Historic	0	2	56	0	0	1	1	0	0	0	0	1	5	0	0	1	1	1	3	35	0	0	7.2	0	0	9	57	3
100	Historic	0	1	47	0	0	1	1	0	0	0	0	1	3	0	0	0	0	1	5	35	0	0	6.9	1	0	9	45	3
101	Historic	0	9	25	1	1	1	1	0	0	1	3	1	1	0	0	1	3	0	0	22	0	0	6.8	0	0	9	93	3
102	Historic	0	2	25	0	0	0	0	0	0	0	0	0	0	0	0	0	0	1	3	9	0	0	6.6	0	0	9	118	3
103	Historic	0	2	51	0	0	1	1	0	0	1	3	1	3	1	2	1	3	1	3	27	0	0	6.5	0	0	9	111	3
104	Historic	1	1	40	0	0	1	2	0	0	1	1	1	4	0	0	0	0	0	0	29	0	0	6.4	0	0	9	50	3
105	Historic	0	2	31	0	0	0	0	0	0	1	1	1	3	0	0	1	1	0	0	10	0	0	6.4	0	0	9	112	3
106	Historic	0	2	85	0	0	1	1	0	0	1	3	0	0	0	0	1	3	1	4	26	0	0	6.4	1	0	9	53	3
107	Historic	0	2	43	0	0	1	1	0	0	0	0	1	3	1	2	0	0	1	3	22	0	0	6.2	0	0	9	67	3
108	Historic	1	2	61	1	4	1	2	1	4	1	4	1	2	1	3	0	0	0	0	36	0	0	6.1	1	0	9	55	3
109	Historic	0	2	67	1	4	1	1	0	0	1	4	1	5	1	2	1	2	0	0	57	0	0	6	1	0	9	60	3
110	Historic	0	2	50	1	1	1	1	0	0	0	0	1	1	0	0	0	0	0	0	5	0	0	4.9	0	0	9	86	3
111	Historic	0	2	25	0	0	1	2	0	0	1	4	1	4	0	0	1	1	0	0	36	0	0	4.6	0	0	9	82	3
112	Historic	1	2	71	0	0	0	0	0	0	0	0	0	0	0	0	1	3	1	3	9	0	0	4.5	0	0	9	81	3
113	Historic	1	1	31	0	0	0	0	1	5	0	0	0	0	0	0	0	0	0	0	25	2	0	4.5	0	0	9	92	3
114	Historic	0	1	30	0	0	0	0	0	0	1	3	1	2	0	0	1	3	1	4	29	0	0	4.2	1	0	9	83	3
115	Historic	0	1	23	0	0	0	0	0	0	0	0	1	3	0	0	1	1	0	0	10	0	0	4.1	0	0	9	99	3
116	Historic	0	1	21	1	5	1	2	0	0	0	0	0	0	1	6	1	2	1	3	75	4	0	3.9	1	0	9	62	3
117	Historic	1	2	77	1	4	1	1	0	0	1	3	1	4	1	2	1	1	1	4	48	0	0	3.8	1	0	9	76	3
118	Historic	1	2	32	0	0	1	1	0	0	0	0	0	0	0	0	0	0	0	0	5	1	0	3.8	0	0	9	56	3
119	Historic	0	9	35	1	3	1	1	0	0	0	0	0	0	0	0	0	0	1	1	10	0	0	3.5	0	0	9	100	3
120	Historic	0	9	24	1	5	1	2	0	0	1	3	0	0	0	0	1	2	1	3	43	0	0	2.9	1	0	9	77	3
121	Historic	0	1	34	0	0	0	0	0	0	1	3	1	2	0	0	0	0	0	0	17	0	0	2.7	0	0	9	48	3
122	Historic	0	2	33	0	0	0	0	0	0	0	0	0	0	0	0	1	2	0	0	8	0	0	2.7	0	0	9	75	3
123	Historic	0	2	54	1	5	0	0	1	2	1	2	1	5	1	2	1	3	1	2	66	3	0	2.4	1	0	9	56	3
124	Historic	0	1	27	1	4	1	1	0	0	0	0	1	2	1	3	1	2	1	3	29	0	0	2.3	1	0	9	67	3
125	Historic	0	2	16	1	5	0	0	0	0	0	0	0	0	0	0	0	0	0	0	25	0	0	2.1	1	0	9	92	3
126	Historic	0	1	32	0	0	1	1	1	1	1	3	1	1	0	0	1	3	0	0	19	0	0	2.1	0	0	9	88	3
127	Historic	1	2	85	1	4	0	0	0	0	1	4	1	3	0	0	0	0	1	3	34	0	0	1.9	1	0	9	39	3
128	Historic	0	9	43	1	1	0	0	1	3	1	4	1	5	0	0	1	2	1	3	50	0	0	0.8	1	0	9	54	3
129	Historic	1	2	25	1	5	0	0	0	0	1	4	1	4	0	0	1	2	1	3	57	0	0	0.6	1	0	9	45	3
130	Historic	0	1	65	0	0	0	0	0	0	1	3	1	3	0	0	0	0	1	3	27	0	0	0.6	1	0	9	50	3
131	Historic	1	1	19	1	5	0	0	0	0	1	4	1	2	1	2	0	0	1	3	50	0	0	0.6	1	0	9	78	3
132	Historic	0	2	17	1	4	0	0	0	0	1	3	1	5	0	0	1	2	1	3	50	0	0	0.5	1	0	9	36	3
133	Historic	0	2	50	0	0	0	0	0	0	1	3	1	5	0	0	0	0	1	1	43	0	0	0.5	1	0	9	48	3
134	Historic	0	1	37	0	0	0	0	0	0	1	3	1	5	0	0	1	3	1	3	50	0	0	0.4	1	0	9	52	3
135	Historic	0	2	22	1	5	0	0	1	3	0	0	1	3	0	0	1	1	0	0	35	0	0	0.4	1	0	9	55	3
136	Historic	0	2	47	0	0	1	1	0	0	1	3	0	0	1	2	1	1	0	0	19	0	0	0.4	1	0	9	56	3
137	Historic	0	2	51	0	0	0	0	0	0	0	0	1	2	0	0	1	1	1	5	38	0	0	0.3	1	0	9	73	3
138	Historic	0	2	36	0	0	1	1	0	0	1	4	1	5	0	0	1	2	1	2	50	1	0	0.3	1	0	9	49	3
139	Historic	0	2	55	1	5	1	1	0	0	0	0	1	1	0	0	1	1	1	1	26	0	0	0.3	1	0	9	92	3
140	Historic	0	1	25	0	0	0	0	0	0	0	0	1	4	0	0	0	0	1	4	41	0	0	0.3	1	0	9	93	3
141	Historic	0	1	25	0	0	0	0	0	0	1	4	0	0	0	0	0	0	0	0	16	0	0	0.3	1	0	9	42	3
142	Historic	0	2	38	1	5	0	0	0	0	1	3	1	2	1	3	1	2	1	3	43	0	0	0.3	1	0	9	60	3
143	Historic	0	1	30	0	0	0	0	0	0	0	0	1	4	0	0	0	0	1	5	41	0	0	0.2	1	0	9	38	3
144	Historic	0	2	21	0	0	0	0	1	1	0	0	0	0	0	0	0	0	0	0	10	0	0	0.2	1	0	9	26	3
145	Historic	0	1	19	0	0	0	0	0	0	1	3	1	5	0	0	0	0	0	0	34	0	0	0.2	1	0	9	60	3
146	Historic	0	2	52	1	5	1	1	1	1	1	3	1	1	0	0	0	0	1	2	38	0	0	0.1	1	0	9	37	3
147	Historic	1	9	44	0	0	1	1	0	0	1	4	1	5	1	2	0	0	1	2	50	0	0	0.1	1	0	9	48	3
148	Historic	1	2	49	1	3	1	1	0	0	1	5	1	2	1	3	1	3	1	3	43	0	0	0.1	1	0	9	44	3
149	Historic	0	2	55	1	3	1	2	0	0	1	6	1	4	1	3	0	0	1	3	75	0	0	0.1	1	0	9	74	3
150	Historic	0	2	52	1	4	1	1	0	0	1	4	0	0	1	6	1	2	1	2	75	0	0	0.1	1	0	9	38	3
151	Historic	1	1	25	0	0	1	2	0	0	1	4	1	5	0	0	0	0	1	3	50	0	0	0.1	1	0	9	45	3
152	Historic	0	9	82	1	5	0	0	0	0	1	4	1	3	1	2	1	3	1	2	50	0	0	0.1	1	0	9	60	3
153	Historic	0	2	59	0	0	0	0	0	0	1	3	1	5	1	2	0	0	1	4	50	0	0	0.1	1	0	9	60	3
154	Historic	1	2	16	0	0	0	0	0	0	0	0	1	6	0	0	0	0	0	0	75	0	0	0	1	0	9	66	3
155	Historic	1	2	25	1	4	0	0	0	0	1	4	1	5	0	0	1	2	0	0	57	0	0	0	1	0	9	50	3
156	Historic	0	1	26	0	0	0	0	0	0	0	0	1	4	0	0	1	2	1	3	34	0	0	0	1	0	9	67	3
157	Historic	0	1	26	0	0	0	0	0	0	0	0	1	2	0	0	0	0	0	0	13	0	0	0	1	0	9	80	3
158	Historic	9	9	42	1	5	1	3	0	0	0	0	0	0	0	0	0	0	0	0	34	0	0	0	1	0	9	118	3
159	Historic	1	2	22	1	5	0	0	1	3	1	3	0	0	1	2	1	2	1	3	43	9	0	14.2	0	0	9	85	5
160	Historic	0	2	49	0	0	0	0	0	0	1	3	1	3	1	2	1	2	1	3	27	0	0	24.9	0	0	9	61	7
161	Historic	1	2	21	1	3	1	2	0	0	1	3	1	4	1	2	1	2	1	3	34	0	0	12.4	0	0	9	44	7
162	Historic	1	2	81	1	4	0	0	0	0	1	4	1	2	1	2	0	0	1	3	41	2	0	2.1	1	0	9	80	7
163	Historic	0	2	46	0	0	1	1	0	0	1	3	1	2	1	2	0	0	1	3	22	0	0	28.2	0	0	9	83	8
164	Historic	1	2	40	1	2	0	0	0	0	0	0	1	2	1	2	1	3	1	3	17	0	0	11.7	0	0	9	90	8
165	Historic	0	1	43	0	0	1	1	0	0	1	4	1	2	1	2	1	1	1	3	29	3	0	9.6	0	0	9	70	8
166	Historic	1	2	72	0	0	0	0	0	0	1	4	1	4	0	0	0	0	1	3	41	0	0	0.1	1	0	9	60	9
167	Historic	1	1	22	1	3	1	1	0	0	0	0	1	2	0	0	0	0	1	2	17	0	0	2.8	0	0	9	121	10
168	Historic	0	2	17	0	0	1	1	0	0	0	0	0	0	0	0	0	0	1	3	10	0	0	3.6	0	0	9	72	11
169	Historic	1	2	54	0	0	0	0	0	0	1	4	1	5	0	0	1	3	1	3	50	0	0	22.2	0	0	9	85	12
170	Historic	1	2	56	0	0	0	0	0	0	1	2	1	5	1	2	1	2	1	3	38	0	0	8.7	0	0	9	56	13
171	Historic	1	2	48	0	0	0	0	0	0	1	3	1	3	0	0	1	1	1	3	27	0	0	3.5	0	0	9	90	15

## Sheet: Historic Group
ID	Group	SEXID	RACEID	AGE	BRAININJ	BRAINSEV	FACEINJ	FACESEV	NECKINJ	NECKSEV	THORAXINJ	THORAXSEV	ABDINJ	ABDSEV	SPINEINJ	SPINESEV	UPPEREXTINJ	UPPEREXTSEV	LOWEREXTINJ	LOWEREXTSEV	ISS	VentDays	ICUDAYS	LOS	Dispo	Reboa	Zone	minSBP	minGCS
1	REBOA	0	2	33	0	0	1	2	0	0	1	5	1	3	0	0	0	0	1	2	45	21	23.39	33.7	0	1	1	40	3
2	REBOA	0	2	36	0	0	1	2	0	0	1	5	0	0	1	2	1	2	1	3	54	32	0	57.8	0	1	1	59	3
3	REBOA	0	1	46	1	1	0	0	0	0	1	3	1	3	1	2	1	2	1	4	34	11.2	12	9.68	1	1	1	45	3
4	REBOA	0	2	35	1	2	0	0	1	1	1	4	1	4	0	0	1	2	1	3	41	24	24.64	30.9	0	1	1	51	3
5	REBOA	0	1	18	0	0	1	1	0	0	1	4	1	5	1	5	1	2	0	0	54	118	144.51	160	0	1	1	40	3
6	REBOA	0	9	59	1	1	0	0	0	0	1	3	0	0	0	0	1	1	1	3	19	4	2.58	25.6	0	1	1	73	3
7	REBOA	0	2	50	0	0	1	1	0	0	1	3	0	0	1	2	1	2	1	3	22	15	23.06	38.6	0	1	3	79	3
8	REBOA	0	2	66	1	3	1	1	1	2	1	3	1	2	1	2	1	2	1	3	27	12	12.48	26.4	0	1	3	46	3
9	REBOA	0	2	54	1	3	1	1	0	0	1	3	0	0	0	0	1	1	1	3	27	3	4.52	7.2	0	1	1	55	3
10	REBOA	0	1	22	0	0	0	0	0	0	1	3	1	3	0	0	0	0	1	3	27	12	14.54	16.9	0	1	1	70	3
11	REBOA	0	1	36	0	0	0	0	0	0	1	3	1	3	0	0	1	2	1	3	27	3	5.98	23.6	0	1	1	71	3
12	REBOA	0	2	62	1	1	1	2	1	2	1	3	1	3	1	3	1	2	1	3	27	6	8.37	20	0	1	3	74	3
13	REBOA	0	2	76	1	2	0	0	0	0	1	3	1	4	1	2	1	2	1	3	34	2	0.37	0.7	1	1	1	57	3
14	REBOA	1	9	34	0	0	0	0	1	2	1	3	1	5	0	0	1	1	1	2	38	2	4.7	11.4	0	1	1	79	3
15	REBOA	0	1	31	1	5	1	1	0	0	1	3	1	2	1	2	1	2	1	2	38	1	0.41	0.6	1	1	1	55	3
16	REBOA	0	2	24	1	4	0	0	0	0	1	3	1	3	0	0	1	2	1	4	41	9	24.57	44	0	1	9	55	3
17	REBOA	0	1	21	1	4	0	0	1	1	1	3	1	2	1	4	1	3	1	2	41	25	25.35	28.9	0	1	3	83	3
18	REBOA	1	9	50	1	3	1	1	0	0	1	3	1	3	1	2	1	3	1	5	43	20	17.57	66	0	1	1	49	3
19	REBOA	0	2	40	1	3	1	2	0	0	1	3	1	5	0	0	0	0	1	2	43	23	26.51	27.6	0	1	1	81	3
20	REBOA	0	1	25	0	0	0	0	0	0	1	3	1	5	0	0	0	0	1	3	50	24	23.57	40.9	0	1	1	51	3
21	REBOA	0	2	39	1	4	1	2	0	0	1	3	1	5	0	0	1	2	1	2	50	7	11.48	39.3	0	1	1	78	3
22	REBOA	0	9	19	1	5	1	2	1	1	1	3	1	2	0	0	0	0	1	1	50	0	0	0.1	1	1	1	59	3
23	REBOA	0	2	37	1	5	1	2	0	0	1	3	0	0	0	0	0	0	1	3	50	0	0	0.1	1	1	1	66	3
24	REBOA	0	9	26	1	5	1	1	1	3	1	3	1	3	0	0	0	0	1	4	50	0	0	0.3	1	1	1	77	3
25	REBOA	0	9	49	1	2	0	0	0	0	1	3	1	4	1	5	1	2	1	4	57	8	21.44	23.2	0	1	1	29	3
26	REBOA	0	2	30	1	3	1	2	0	0	1	3	1	4	1	2	1	2	1	2	57	7	16.54	18.8	0	1	1	83	3
27	REBOA	0	1	20	0	0	0	0	0	0	1	2	1	3	0	0	0	0	0	0	13	0	21.84	27.3	0	1	1	60	3
28	REBOA	0	2	45	1	3	1	3	0	0	1	2	0	0	1	2	1	1	1	2	22	16	24.78	25.9	0	1	1	64	3
29	REBOA	1	1	27	1	2	0	0	0	0	1	2	1	5	1	2	0	0	1	1	33	13	18.63	22.1	0	1	1	79	3
30	REBOA	0	1	45	1	3	1	2	0	0	1	2	1	3	1	2	0	0	1	3	34	33	54.53	57	0	1	3	65	3
31	REBOA	0	2	28	1	5	1	1	1	3	1	2	1	3	0	0	0	0	1	1	38	4	2.3	2.8	1	1	9	90	3
32	REBOA	0	1	29	1	3	1	1	0	0	1	2	1	4	1	2	0	0	1	4	41	14	19.53	39.7	0	1	1	54	3
33	REBOA	0	2	24	1	5	1	2	0	0	1	2	1	3	0	0	1	2	1	4	50	5	2.86	3.6	1	1	1	58	3
34	REBOA	0	1	29	0	0	0	0	0	0	1	1	1	3	0	0	0	0	1	1	10	5	13.25	21.7	0	1	1	66	3
35	REBOA	0	1	32	0	0	0	0	0	0	1	1	1	3	0	0	1	1	0	0	18	0	22.48	77.8	0	1	1	86	3
36	REBOA	0	1	19	0	0	0	0	1	4	1	1	1	4	1	5	1	2	1	3	66	30	33.32	49	0	1	1	70	3
37	REBOA	1	9	38	0	0	0	0	0	0	0	0	0	0	0	0	1	1	1	3	9	2	1.79	18.6	0	1	1	60	3
38	REBOA	0	9	45	0	0	1	1	0	0	0	0	1	4	0	0	0	0	0	0	17	3	5.17	6.6	0	1	1	52	3
39	REBOA	0	1	22	0	0	0	0	0	0	0	0	1	3	0	0	0	0	1	3	19	2	0	12.1	0	1	1	69	3
40	REBOA	0	2	28	0	0	0	0	0	0	0	0	0	0	0	0	0	0	0	0	29	15	41.74	67.1	0	1	3	61	3
41	REBOA	0	1	23	0	0	0	0	0	0	0	0	1	5	1	2	1	1	1	1	30	3	6.81	16.1	0	1	1	97	3
42	REBOA	0	1	42	0	0	1	2	0	0	0	0	1	5	0	0	0	0	0	0	30	3	5.17	11.6	0	1	1	133	3
43	REBOA	1	2	50	1	2	0	0	0	0	0	0	1	5	0	0	1	2	1	2	34	0	0	0.1	1	1	9	51	3
44	REBOA	0	1	21	0	0	0	0	0	0	0	0	0	0	0	0	0	0	0	0	50	0	0	0.6	1	1	9	56	3
45	REBOA	0	9	26	1	4	0	0	1	3	1	3	1	3	1	2	1	1	1	3	48	16	37.49	38.9	0	1	3	85	4
46	REBOA	0	1	26	0	0	0	0	0	0	1	3	1	2	1	2	1	2	1	2	17	5	3.52	15.6	0	1	3	91	7
47	REBOA	0	2	26	0	0	0	0	0	0	0	0	0	0	1	2	1	2	1	3	14	3	4	12.4	0	1	1	104	7
48	REBOA	0	2	17	0	0	0	0	0	0	1	3	1	1	1	2	1	2	1	3	19	4	3.78	7.1	0	1	9	66	8
49	REBOA	0	1	51	1	1	0	0	0	0	1	2	1	1	1	2	1	2	1	4	41	3	1.27	2	1	1	3	48	8
50	REBOA	0	2	61	1	4	1	2	0	0	1	3	1	2	1	4	1	2	1	3	34	47	91.09	99.2	0	1	3	79	10
51	REBOA	0	1	62	0	0	1	2	0	0	1	3	1	1	0	0	1	1	0	0	14	2	5.26	5.9	0	1	1	45	11
52	REBOA	0	1	33	0	0	0	0	0	0	1	3	1	4	0	0	1	3	0	0	34	21	38.91	57.1	0	1	1	60	11
53	REBOA	0	2	68	1	5	1	2	0	0	1	3	1	2	0	0	1	2	0	0	38	31	34.87	70.1	0	1	9	95	11
54	REBOA	0	9	40	0	0	0	0	1	3	1	3	1	4	1	2	1	2	1	4	41	45	46.09	53.4	0	1	3	62	11
55	REBOA	1	1	30	0	0	0	0	0	0	0	0	1	3	0	0	0	0	0	0	10	4	22.71	38	0	1	1	69	12
56	REBOA	0	2	58	0	0	0	0	0	0	1	3	1	4	0	0	1	2	1	4	41	10	20.17	24.4	0	1	3	54	15
57	REBOA	0	1	45	0	0	0	0	0	0	0	0	1	1	0	0	0	0	1	2	5	2	0	2.6	0	1	9	67	15
58	Historic	1	2	22	0	0	0	0	0	0	1	4	1	5	1	2	1	3	1	3	50	0	0	31.7	0	0	9	70	6
59	Historic	0	2	40	0	0	0	0	0	0	0	0	1	3	0	0	0	0	1	3	22	0	0	30.9	0	0	9	68	6
60	Historic	0	1	56	0	0	1	1	1	3	1	4	1	5	0	0	1	2	1	3	50	0	0	30.4	0	0	9	66	6
61	Historic	0	2	52	1	1	0	0	1	1	1	2	1	3	0	0	0	0	1	3	22	0	0	29	0	0	9	32	6
62	Historic	0	9	19	1	5	0	0	0	0	0	0	0	0	0	0	1	1	0	0	26	0	0	27.8	0	0	9	88	6
63	Historic	0	2	45	0	0	0	0	0	0	1	3	1	1	0	0	0	0	1	3	27	0	0	27.1	0	0	9	48	6
64	Historic	0	2	33	1	5	0	0	0	0	1	4	1	4	1	3	1	2	1	3	57	22	0	26.6	0	0	9	74	6
65	Historic	0	1	25	1	4	0	0	0	0	1	4	1	2	1	2	0	0	1	3	41	0	0	25.7	0	0	9	55	6
66	Historic	0	2	36	1	1	0	0	1	3	1	4	1	3	1	3	1	3	1	3	34	0	0	25.3	0	0	9	51	6
67	Historic	0	2	57	0	0	1	1	0	0	1	3	1	4	0	0	1	2	0	0	29	0	0	24.8	0	0	9	69	6
68	Historic	1	1	31	0	0	0	0	0	0	1	4	1	2	0	0	1	3	0	0	29	7	0	21.7	0	0	9	73	3
69	Historic	0	2	19	1	1	1	1	0	0	1	4	1	2	1	2	1	3	1	3	29	0	0	21.7	0	0	9	76	3
70	Historic	0	2	66	0	0	0	0	0	0	0	0	0	0	0	0	0	0	1	2	4	11	0	20.2	1	0	9	67	3
71	Historic	0	2	29	0	0	0	0	0	0	1	4	1	5	0	0	1	2	0	0	45	0	0	19.2	0	0	9	58	3
72	Historic	0	2	54	1	4	0	0	0	0	1	2	1	1	1	2	0	0	1	2	24	10	0	18.9	0	0	9	41	3
73	Historic	1	9	21	0	0	0	0	0	0	1	4	1	2	1	2	1	3	1	3	34	0	0	18.2	0	0	9	60	3
74	Historic	0	2	24	0	0	0	0	0	0	1	4	1	1	0	0	0	0	1	3	26	0	0	18.1	0	0	9	50	3
75	Historic	1	2	44	1	3	0	0	0	0	1	4	0	0	0	0	1	1	1	1	26	0	0	18	0	0	9	112	3
76	Historic	0	2	59	1	3	0	0	1	3	1	2	1	4	1	3	1	1	1	5	50	17	0	17.9	1	0	9	61	3
77	Historic	0	2	17	0	0	0	0	0	0	1	3	1	3	1	2	1	3	1	1	27	0	0	17.9	0	0	9	60	3
78	Historic	0	1	26	0	0	0	0	0	0	0	0	1	3	1	2	0	0	1	1	10	0	0	16.4	0	0	9	82	3
79	Historic	0	2	20	0	0	1	1	0	0	1	4	1	4	0	0	1	1	1	2	36	0	0	14.7	0	0	9	63	3
80	Historic	0	2	45	1	1	0	0	0	0	0	0	0	0	0	0	1	3	1	3	18	0	0	13.8	0	0	9	75	3
81	Historic	1	2	38	0	0	1	1	0	0	1	4	1	3	0	0	1	3	1	3	34	0	0	13.8	0	0	9	55	3
82	Historic	0	9	21	0	0	0	0	0	0	1	4	1	3	1	2	1	2	1	3	34	0	0	13.6	0	0	9	49	3
83	Historic	0	2	42	0	0	1	2	0	0	0	0	0	0	0	0	0	0	1	4	24	0	0	11.6	0	0	9	70	3
84	Historic	0	2	17	0	0	1	2	0	0	1	4	1	4	0	0	0	0	1	3	41	0	0	11.1	0	0	9	50	3
85	Historic	1	2	51	1	1	0	0	0	0	0	0	1	1	0	0	1	3	1	3	14	0	0	10.9	0	0	9	99	3
86	Historic	0	1	26	0	0	0	0	0	0	0	0	1	3	0	0	1	1	1	3	22	0	0	10.8	0	0	9	80	3
87	Historic	0	2	19	0	0	0	0	0	0	1	4	0	0	0	0	0	0	1	3	29	0	0	10.8	0	0	9	100	3
88	Historic	0	2	18	0	0	1	1	0	0	1	5	1	4	0	0	1	2	1	3	50	0	0	10.5	1	0	9	59	3
89	Historic	1	2	49	1	4	1	2	0	0	0	0	0	0	0	0	1	2	1	2	24	0	0	10.3	0	0	9	79	3
90	Historic	1	1	20	0	0	0	0	0	0	1	3	1	3	1	2	0	0	1	3	27	0	0	9.7	0	0	9	98	3
91	Historic	0	2	52	1	4	0	0	1	3	1	3	1	1	0	0	1	3	1	3	34	0	0	9.4	0	0	9	63	3
92	Historic	0	1	19	1	3	1	3	0	0	1	4	1	4	0	0	0	0	1	3	41	0	0	9.3	0	0	9	103	3
93	Historic	1	1	42	0	0	1	1	0	0	1	3	1	3	1	2	1	1	1	3	27	0	0	9.1	0	0	9	42	3
94	Historic	0	9	30	0	0	1	2	0	0	0	0	0	0	0	0	0	0	0	0	13	5	0	9.1	0	0	9	79	3
95	Historic	0	1	39	1	4	1	2	0	0	1	4	1	2	1	2	1	2	1	1	36	0	0	9.1	1	0	9	76	3
96	Historic	1	2	20	1	1	0	0	0	0	1	4	1	3	1	2	0	0	1	3	34	0	0	8.6	0	0	9	85	3
97	Historic	0	1	25	1	4	0	0	0	0	1	4	1	4	1	2	1	2	1	3	48	8	0	8.4	1	0	9	100	3
98	Historic	0	2	41	1	3	0	0	0	0	1	4	1	4	0	0	1	3	1	3	41	0	0	7.6	1	0	9	65	3
99	Historic	0	2	56	0	0	1	1	0	0	0	0	1	5	0	0	1	1	1	3	35	0	0	7.2	0	0	9	57	3
100	Historic	0	1	47	0	0	1	1	0	0	0	0	1	3	0	0	0	0	1	5	35	0	0	6.9	1	0	9	45	3
101	Historic	0	9	25	1	1	1	1	0	0	1	3	1	1	0	0	1	3	0	0	22	0	0	6.8	0	0	9	93	3
102	Historic	0	2	25	0	0	0	0	0	0	0	0	0	0	0	0	0	0	1	3	9	0	0	6.6	0	0	9	118	3
103	Historic	0	2	51	0	0	1	1	0	0	1	3	1	3	1	2	1	3	1	3	27	0	0	6.5	0	0	9	111	3
104	Historic	1	1	40	0	0	1	2	0	0	1	1	1	4	0	0	0	0	0	0	29	0	0	6.4	0	0	9	50	3
105	Historic	0	2	31	0	0	0	0	0	0	1	1	1	3	0	0	1	1	0	0	10	0	0	6.4	0	0	9	112	3
106	Historic	0	2	85	0	0	1	1	0	0	1	3	0	0	0	0	1	3	1	4	26	0	0	6.4	1	0	9	53	3
107	Historic	0	2	43	0	0	1	1	0	0	0	0	1	3	1	2	0	0	1	3	22	0	0	6.2	0	0	9	67	3
108	Historic	1	2	61	1	4	1	2	1	4	1	4	1	2	1	3	0	0	0	0	36	0	0	6.1	1	0	9	55	3
109	Historic	0	2	67	1	4	1	1	0	0	1	4	1	5	1	2	1	2	0	0	57	0	0	6	1	0	9	60	3
110	Historic	0	2	50	1	1	1	1	0	0	0	0	1	1	0	0	0	0	0	0	5	0	0	4.9	0	0	9	86	3
111	Historic	0	2	25	0	0	1	2	0	0	1	4	1	4	0	0	1	1	0	0	36	0	0	4.6	0	0	9	82	3
112	Historic	1	2	71	0	0	0	0	0	0	0	0	0	0	0	0	1	3	1	3	9	0	0	4.5	0	0	9	81	3
113	Historic	1	1	31	0	0	0	0	1	5	0	0	0	0	0	0	0	0	0	0	25	2	0	4.5	0	0	9	92	3
114	Historic	0	1	30	0	0	0	0	0	0	1	3	1	2	0	0	1	3	1	4	29	0	0	4.2	1	0	9	83	3
115	Historic	0	1	23	0	0	0	0	0	0	0	0	1	3	0	0	1	1	0	0	10	0	0	4.1	0	0	9	99	3
116	Historic	0	1	21	1	5	1	2	0	0	0	0	0	0	1	6	1	2	1	3	75	4	0	3.9	1	0	9	62	3
117	Historic	1	2	77	1	4	1	1	0	0	1	3	1	4	1	2	1	1	1	4	48	0	0	3.8	1	0	9	76	3
118	Historic	1	2	32	0	0	1	1	0	0	0	0	0	0	0	0	0	0	0	0	5	1	0	3.8	0	0	9	56	3
119	Historic	0	9	35	1	3	1	1	0	0	0	0	0	0	0	0	0	0	1	1	10	0	0	3.5	0	0	9	100	3
120	Historic	0	9	24	1	5	1	2	0	0	1	3	0	0	0	0	1	2	1	3	43	0	0	2.9	1	0	9	77	3
121	Historic	0	1	34	0	0	0	0	0	0	1	3	1	2	0	0	0	0	0	0	17	0	0	2.7	0	0	9	48	3
122	Historic	0	2	33	0	0	0	0	0	0	0	0	0	0	0	0	1	2	0	0	8	0	0	2.7	0	0	9	75	3
123	Historic	0	2	54	1	5	0	0	1	2	1	2	1	5	1	2	1	3	1	2	66	3	0	2.4	1	0	9	56	3
124	Historic	0	1	27	1	4	1	1	0	0	0	0	1	2	1	3	1	2	1	3	29	0	0	2.3	1	0	9	67	3
125	Historic	0	2	16	1	5	0	0	0	0	0	0	0	0	0	0	0	0	0	0	25	0	0	2.1	1	0	9	92	3
126	Historic	0	1	32	0	0	1	1	1	1	1	3	1	1	0	0	1	3	0	0	19	0	0	2.1	0	0	9	88	3
127	Historic	1	2	85	1	4	0	0	0	0	1	4	1	3	0	0	0	0	1	3	34	0	0	1.9	1	0	9	39	3
128	Historic	0	9	43	1	1	0	0	1	3	1	4	1	5	0	0	1	2	1	3	50	0	0	0.8	1	0	9	54	3
129	Historic	1	2	25	1	5	0	0	0	0	1	4	1	4	0	0	1	2	1	3	57	0	0	0.6	1	0	9	45	3
130	Historic	0	1	65	0	0	0	0	0	0	1	3	1	3	0	0	0	0	1	3	27	0	0	0.6	1	0	9	50	3
131	Historic	1	1	19	1	5	0	0	0	0	1	4	1	2	1	2	0	0	1	3	50	0	0	0.6	1	0	9	78	3
132	Historic	0	2	17	1	4	0	0	0	0	1	3	1	5	0	0	1	2	1	3	50	0	0	0.5	1	0	9	36	3
133	Historic	0	2	50	0	0	0	0	0	0	1	3	1	5	0	0	0	0	1	1	43	0	0	0.5	1	0	9	48	3
134	Historic	0	1	37	0	0	0	0	0	0	1	3	1	5	0	0	1	3	1	3	50	0	0	0.4	1	0	9	52	3
135	Historic	0	2	22	1	5	0	0	1	3	0	0	1	3	0	0	1	1	0	0	35	0	0	0.4	1	0	9	55	3
136	Historic	0	2	47	0	0	1	1	0	0	1	3	0	0	1	2	1	1	0	0	19	0	0	0.4	1	0	9	56	3
137	Historic	0	2	51	0	0	0	0	0	0	0	0	1	2	0	0	1	1	1	5	38	0	0	0.3	1	0	9	73	3
138	Historic	0	2	36	0	0	1	1	0	0	1	4	1	5	0	0	1	2	1	2	50	1	0	0.3	1	0	9	49	3
139	Historic	0	2	55	1	5	1	1	0	0	0	0	1	1	0	0	1	1	1	1	26	0	0	0.3	1	0	9	92	3
140	Historic	0	1	25	0	0	0	0	0	0	0	0	1	4	0	0	0	0	1	4	41	0	0	0.3	1	0	9	93	3
141	Historic	0	1	25	0	0	0	0	0	0	1	4	0	0	0	0	0	0	0	0	16	0	0	0.3	1	0	9	42	3
142	Historic	0	2	38	1	5	0	0	0	0	1	3	1	2	1	3	1	2	1	3	43	0	0	0.3	1	0	9	60	3
143	Historic	0	1	30	0	0	0	0	0	0	0	0	1	4	0	0	0	0	1	5	41	0	0	0.2	1	0	9	38	3
144	Historic	0	2	21	0	0	0	0	1	1	0	0	0	0	0	0	0	0	0	0	10	0	0	0.2	1	0	9	26	3
145	Historic	0	1	19	0	0	0	0	0	0	1	3	1	5	0	0	0	0	0	0	34	0	0	0.2	1	0	9	60	3
146	Historic	0	2	52	1	5	1	1	1	1	1	3	1	1	0	0	0	0	1	2	38	0	0	0.1	1	0	9	37	3
147	Historic	1	9	44	0	0	1	1	0	0	1	4	1	5	1	2	0	0	1	2	50	0	0	0.1	1	0	9	48	3
148	Historic	1	2	49	1	3	1	1	0	0	1	5	1	2	1	3	1	3	1	3	43	0	0	0.1	1	0	9	44	3
149	Historic	0	2	55	1	3	1	2	0	0	1	6	1	4	1	3	0	0	1	3	75	0	0	0.1	1	0	9	74	3
150	Historic	0	2	52	1	4	1	1	0	0	1	4	0	0	1	6	1	2	1	2	75	0	0	0.1	1	0	9	38	3
151	Historic	1	1	25	0	0	1	2	0	0	1	4	1	5	0	0	0	0	1	3	50	0	0	0.1	1	0	9	45	3
152	Historic	0	9	82	1	5	0	0	0	0	1	4	1	3	1	2	1	3	1	2	50	0	0	0.1	1	0	9	60	3
153	Historic	0	2	59	0	0	0	0	0	0	1	3	1	5	1	2	0	0	1	4	50	0	0	0.1	1	0	9	60	3
154	Historic	1	2	16	0	0	0	0	0	0	0	0	1	6	0	0	0	0	0	0	75	0	0	0	1	0	9	66	3
155	Historic	1	2	25	1	4	0	0	0	0	1	4	1	5	0	0	1	2	0	0	57	0	0	0	1	0	9	50	3
156	Historic	0	1	26	0	0	0	0	0	0	0	0	1	4	0	0	1	2	1	3	34	0	0	0	1	0	9	67	3
157	Historic	0	1	26	0	0	0	0	0	0	0	0	1	2	0	0	0	0	0	0	13	0	0	0	1	0	9	80	3
158	Historic	9	9	42	1	5	1	3	0	0	0	0	0	0	0	0	0	0	0	0	34	0	0	0	1	0	9	118	3
159	Historic	1	2	22	1	5	0	0	1	3	1	3	0	0	1	2	1	2	1	3	43	9	0	14.2	0	0	9	85	5
160	Historic	0	2	49	0	0	0	0	0	0	1	3	1	3	1	2	1	2	1	3	27	0	0	24.9	0	0	9	61	7
161	Historic	1	2	21	1	3	1	2	0	0	1	3	1	4	1	2	1	2	1	3	34	0	0	12.4	0	0	9	44	7
162	Historic	1	2	81	1	4	0	0	0	0	1	4	1	2	1	2	0	0	1	3	41	2	0	2.1	1	0	9	80	7
163	Historic	0	2	46	0	0	1	1	0	0	1	3	1	2	1	2	0	0	1	3	22	0	0	28.2	0	0	9	83	8
164	Historic	1	2	40	1	2	0	0	0	0	0	0	1	2	1	2	1	3	1	3	17	0	0	11.7	0	0	9	90	8
165	Historic	0	1	43	0	0	1	1	0	0	1	4	1	2	1	2	1	1	1	3	29	3	0	9.6	0	0	9	70	8
166	Historic	1	2	72	0	0	0	0	0	0	1	4	1	4	0	0	0	0	1	3	41	0	0	0.1	1	0	9	60	9
167	Historic	1	1	22	1	3	1	1	0	0	0	0	1	2	0	0	0	0	1	2	17	0	0	2.8	0	0	9	121	10
168	Historic	0	2	17	0	0	1	1	0	0	0	0	0	0	0	0	0	0	1	3	10	0	0	3.6	0	0	9	72	11
169	Historic	1	2	54	0	0	0	0	0	0	1	4	1	5	0	0	1	3	1	3	50	0	0	22.2	0	0	9	85	12
170	Historic	1	2	56	0	0	0	0	0	0	1	2	1	5	1	2	1	2	1	3	38	0	0	8.7	0	0	9	56	13
171	Historic	1	2	48	0	0	0	0	0	0	1	3	1	3	0	0	1	1	1	3	27	0	0	3.5	0	0	9	90	15

## Sheet: Complications- All Groups
ID	LE_Exploration	Amputation	REBOA_Zone	Laparotomy	Thoracotomy	Angiography	Group
1	0	0	1	1	0	0	REBOA
2	0	0	1	1	0	0	REBOA
3	0	0	1	1	0	0	REBOA
4	0	0	1	0	0	0	REBOA
5	1	0	3	1	1	0	REBOA
6	0	1	3	1	0	0	REBOA
7	0	0	3	0	0	0	REBOA
8	0	0	1	1	0	0	REBOA
9	1	0	3	0	0	1	REBOA
10	0	0	1	1	0	0	REBOA
11	0	0	1	1	0	0	REBOA
12	0	0	1	1	1	0	REBOA
13	0	0	1	1	0	0	REBOA
14	0	0	1	1	1	0	REBOA
15	0	0	3	1	0	0	REBOA
16	0	1	1	1	0	1	REBOA
17	1	0	1	1	0	1	REBOA
18	0	0	3	0	0	1	REBOA
19	0	0	1	1	0	0	REBOA
20	0	0	3	0	0	1	REBOA
21	0	0	3	1	0	1	REBOA
22	0	0	1	1	0	0	REBOA
23	0	1	3	1	0	0	REBOA
24	0	0	1	1	0	1	REBOA
25	0	0	1	1	0	0	REBOA
26	0	0	1	1	0	0	REBOA
27	0	0	1	1	0	0	REBOA
28	0	0	1	1	0	0	REBOA
29	0	0	1	1	0	0	REBOA
30	1	0	1	1	0	0	REBOA
31	0	0	1	1	0	0	REBOA
32	1	0	0	0	0	0	REBOA
33	0	0	3	0	1	0	REBOA
34	0	0	3	1	0	1	REBOA
35	1	0	1	1	0	1	REBOA
36	0	0	3	1	0	1	REBOA
37	0	0	0	1	0	0	REBOA
38	0	0	1	0	0	0	REBOA
39	0	0	0	1	0	0	REBOA
40	1	0	1	1	0	0	REBOA
41	0	0	1	1	0	0	REBOA
42	1	0	1	1	0	0	REBOA
43	0	0	1	0	0	1	REBOA
44	0	0	1	1	0	1	REBOA
45	0	0	1	1	0	0	REBOA
46	0	0	1	1	0	0	REBOA
47	0	0	1	1	0	0	REBOA
48	0	0	0	1	0	1	REBOA
49	0	0	1	1	0	0	REBOA
50	0	0	1	0	0	0	REBOA
51	0	0	1	1	0	0	REBOA
52	0	0	1	0	0	0	REBOA
53	0	0	1	1	0	0	REBOA
54	0	0	1	1	0	0	REBOA
55	0	0	1	1	0	0	REBOA
56	0	0	1	1	0	0	REBOA
57	0	0	1	0	0	0	REBOA
58	0			1	0	1	Historic
59	0			1	0	1	Historic
60	0			1	0	1	Historic
61	0			0	0	0	Historic
62	0			0	0	0	Historic
63	0			1	0	0	Historic
64	0			0	0	1	Historic
65	0			0	0	0	Historic
66	0			0	0	1	Historic
67	0			1	0	0	Historic
68	0			1	0	0	Historic
69	0			0	0	0	Historic
70	0			0	0	0	Historic
71	0			0	0	0	Historic
72	0			1	0	0	Historic
73	0			1	0	0	Historic
74	0			0	0	0	Historic
75	0			0	0	0	Historic
76	0			0	0	1	Historic
77	0			0	0	1	Historic
78	0			1	0	0	Historic
79	0			1	0	1	Historic
80	0			0	0	0	Historic
81	0			1	0	0	Historic
82	0			0	0	0	Historic
83	0			1	0	0	Historic
84	0			1	0	1	Historic
85	0			0	0	0	Historic
86	0			0	0	1	Historic
87	0			0	0	1	Historic
88	0			0	0	0	Historic
89	0			0	0	0	Historic
90	0			0	0	0	Historic
91	0			0	0	1	Historic
92	0			1	0	1	Historic
93	0			0	0	0	Historic
94	0			1	0	1	Historic
95	0			0	0	0	Historic
96	0			0	0	0	Historic
97	0			1	0	1	Historic
98	0			1	0	1	Historic
99	0			1	0	0	Historic
100	0			1	0	1	Historic
101	0			1	0	0	Historic
102	0			0	0	0	Historic
103	0			0	0	0	Historic
104	0			0	0	0	Historic
105	0			0	0	0	Historic
106	0			0	0	0	Historic
107	0			0	0	0	Historic
108	0			0	0	0	Historic
109	0			0	0	0	Historic
110	0			1	0	1	Historic
111	0			0	0	1	Historic
112	0			0	0	1	Historic
113	0			0	0	0	Historic
114	0			1	1	1	Historic
115	0			1	0	0	Historic
116	0			1	0	0	Historic
117	0			1	0	0	Historic
118	0			0	0	0	Historic
119	1			1	0	1	Historic
120	0			1	0	0	Historic
121	0			0	0	0	Historic
122	0			1	0	0	Historic
123	1			0	0	1	Historic
124	0			1	0	0	Historic
125	0			1	0	0	Historic
126	0			1	0	0	Historic
127	0			1	1	0	Historic
128	0			1	0	0	Historic
129	0			1	0	1	Historic
130	1			1	0	0	Historic
131	0			0	0	1	Historic
132	0			1	0	0	Historic
133	0			1	0	0	Historic
134	0			0	0	1	Historic
135	0			1	0	1	Historic
136	0			1	0	0	Historic
137	0			1	0	0	Historic
138	0			1	0	1	Historic
139	0			1	0	0	Historic
140	0			1	0	0	Historic
141	0			1	0	0	Historic
142	0			1	0	0	Historic
143	0			1	0	0	Historic
144	1			0	0	1	Historic
145	0			1	0	0	Historic
146	1			0	0	0	Historic
147	0			0	1	0	Historic
148	0			1	0	1	Historic
149	1			1	0	1	Historic
150	0			1	0	1	Historic
151	0			1	0	0	Historic
152	0			0	0	0	Historic
153	0			1	0	0	Historic
154	1			1	0	0	Historic
155	0			1	0	0	Historic
156	1			1	0	0	Historic
157	0			0	0	1	Historic
158	0			1	0	0	Historic
159	0			1	0	0	Historic
160	0			1	0	0	Historic
161	0			1	0	0	Historic
162	0			0	0	1	Historic
163	0			1	0	0	Historic
164	0			0	0	0	Historic
165	0			1	0	0	Historic
166	0			0	0	0	Historic
167	0			1	0	0	Historic
168	0			1	0	0	Historic
169	0			1	0	0	Historic
170	0			1	0	0	Historic
171	0			0	0	0	Historic
172	0			0	0	0	Contemporary
173	0			0	0	0	Contemporary
174	0			0	0	0	Contemporary
175	0			0	0	0	Contemporary
176	0			1	0	0	Contemporary
177	0			1	0	0	Contemporary
178	0			0	0	0	Contemporary
179	0			0	0	0	Contemporary
180	0			1	1	0	Contemporary
181	0			1	0	0	Contemporary
182	0			0	0	0	Contemporary
183	0			1	0	0	Contemporary
184	0			1	0	0	Contemporary
185	0			1	0	0	Contemporary
186	0			0	0	0	Contemporary
187	0			1	0	0	Contemporary
188	0			0	0	1	Contemporary
189	0			0	0	0	Contemporary
190	0			0	1	0	Contemporary
191	0			0	1	0	Contemporary
192	0			1	1	0	Contemporary
193	0			0	0	0	Contemporary
194	0			1	0	0	Contemporary
195	0			0	0	0	Contemporary
196	0			0	0	0	Contemporary
197	0			0	1	0	Contemporary
198	1			1	1	1	Contemporary
199	0			1	0	0	Contemporary
200	0			1	0	0	Contemporary
201	1			1	0	0	Contemporary
202	1			0	0	1	Contemporary
203	0			0	0	0	Contemporary
204	0			1	0	0	Contemporary
205	0			1	0	0	Contemporary
206	1			1	0	0	Contemporary
207	0			0	1	0	Contemporary
208	0			0	0	0	Contemporary
209	0			0	0	0	Contemporary
210	1			1	0	1	Contemporary
211	0			1	0	0	Contemporary
212	0			1	0	0	Contemporary
213	0			1	0	0	Contemporary
214	0			0	0	1	Contemporary
215	0			1	0	1	Contemporary
216	0			0	0	0	Contemporary
217	0			0	1	0	Contemporary
218	0			1	1	0	Contemporary
219	0			1	0	0	Contemporary
220	0			0	0	0	Contemporary
221	0			0	0	0	Contemporary
222	0			0	0	0	Contemporary
223	0			0	0	0	Contemporary
224	0			0	0	0	Contemporary
225	0			1	0	1	Contemporary
226	0			0	0	0	Contemporary
227	0			0	0	0	Contemporary
228	0			0	0	0	Contemporary
229	0			1	0	0	Contemporary
230	0			0	0	0	Contemporary
231	0			0	0	0	Contemporary
232	0			1	0	1	Contemporary
233	0			1	1	1	Contemporary
234	0			1	0	0	Contemporary
235	1			0	0	0	Contemporary
236	0			1	0	0	Contemporary
237	0			1	0	0	Contemporary
238	0			0	0	0	Contemporary
239	0			1	1	0	Contemporary
240	0			1	0	0	Contemporary
241	0			0	0	1	Contemporary
242	0			0	0	0	Contemporary
243	0			0	0	0	Contemporary
244	0			0	0	0	Contemporary
245	1			1	1	0	Contemporary
246	0			0	0	0	Contemporary
247	0			0	0	0	Contemporary
248	0			1	0	0	Contemporary
249	0			0	0	0	Contemporary
250	0			0	0	0	Contemporary
251	0			0	0	0	Contemporary
252	0			1	0	0	Contemporary
253	0			1	0	0	Contemporary
254	0			0	0	0	Contemporary
255	0			1	0	0	Contemporary
256	0			1	0	0	Contemporary
257	0			0	1	0	Contemporary
258	0			1	0	0	Contemporary
259	0			1	0	0	Contemporary
260	0			0	0	0	Contemporary
261	0			1	0	0	Contemporary
262	0			0	0	1	Contemporary
263	0			0	0	1	Contemporary
264	0			0	0	0	Contemporary
265	0			1	0	1	Contemporary
266	0			1	1	0	Contemporary
267	0			1	0	1	Contemporary
268	0			1	0	1	Contemporary
269	0			0	0	0	Contemporary
270	0			1	0	0	Contemporary
271	0			1	0	0	Contemporary
272	0			0	0	0	Contemporary
273	0			1	0	0	Contemporary
274	0			0	0	0	Contemporary
275	0			0	0	0	Contemporary
276	0			1	1	0	Contemporary
277	0			0	0	0	Contemporary
278	0			0	0	0	Contemporary
279	1			1	1	0	Contemporary
280	0			0	0	0	Contemporary
281	0			1	0	1	Contemporary
282	0			0	1	0	Contemporary
283	0			0	0	0	Contemporary
284	0			1	0	0	Contemporary
285	0			0	0	0	Contemporary
